# Supplementary material for: Interventions Designed to Support Physical Activity and Disease Prevention for Working from Home: A Scoping Review
Source: Int J Environ Res Public Health. 2022 Dec 21;20(1):73. doi: 10.3390/ijerph20010073 (PMC9819910; doi:10.3390/ijerph20010073)
Supplement: Supplementary file 1 [file ijerph-20-00073-s001.zip]

Archive with 1 entries (1 files):
- ijerph-2027940-supplementary.pdf
